# Supplementary material for: A novel mass spectrometric strategy “BEMAP” reveals Extensive O-linked protein glycosylation in Enterotoxigenic Escherichia coli
Source: Sci Rep. 2016 Aug 26;6:32016. doi: 10.1038/srep32016 (PMC5000012; doi:10.1038/srep32016)
Supplement: Tables S1-S6 [file srep32016-s1.xlsx]

## Sheet: overview
Protein_Description	Peptides_OM	Peptide_K12_OM	Unique_Peptide_K12_OM	Shared_Peptides_OM	Peptide_H10407_OM	Unique_Peptide_H10407_OM	Protein_H10407_OM	Protein_K12_OM	Protein_Shared_OM	Accession	Peptide_H10407_OMV	Protein_H10407_OMV	Accession2	Unique_peptides_OM_OMV	Unique_peptides_OM	Unique_peptides_OMV_Vs_OM	Protein_Shared_H1047_OM_OMV	Protein_Shared_H10407_OM_OMV_K12_OM	Gene
Putative flagellin	61	0	0	0	61	61	1	0	0	E3PAU9	78	1	E3PAU9	84	6	23	1	0	ETEC_2032
Colicin I receptor	51	46	10	36	41	5	1	1	1	P17315	0	0	P17315	51	51	0	0	0	cirA
Catecholate siderophore receptor Fiu	46	45	25	16	16	3	1	1	1	P75780	0	0	P75780	45	46	0	0	0	fiu
Ferrienterobactin TonB-dependent receptor (Enterobactin outer-membrane receptor)	34	28	3	25	31	6	1	1	1	E3PGJ2	0	0	E3PGJ2	34	34	0	0	0	ETEC_0613
Outer membrane protein A	24	17	0	17	24	7	1	1	1	E3PIY1	0	0	E3PIY1	24	24	0	0	0	ETEC_1027
Protease 7	16	16	16	0	0	0	0	1	0	P09169	0	0	P09169	16	16	0	0	0	ompT
Outer membrane porin protein	13	0	0	0	13	13	1	0	0	P21420	0	0	P21420	13	13	0	0	0	ETEC_806
Outer membrane protein C	12	12	4	8	8	0	1	1	1	P06996	0	0	P06996	12	12	0	0	0	ompC
Peptidoglycan-associated lipoprotein	12	11	2	9	10	1	1	1	1	P0A912	0	0	P0A912	12	12	0	0	0	pal
Ferrichrome-iron receptor	11	5	1	4	10	6	1	1	1	P06971	0	0	P06971	11	11	0	0	0	fhuA
LPS-assembly protein lptD	10	6	2	4	8	4	1	1	1	P31554	0	0	P31554	10	10	0	0	0	lptD
Outer membrane protein F	10	9	0	9	10	1	1	1	1	P02931	0	0	P02931	10	10	0	0	0	ompF
Putative adhesin autotransporter : Putative antigen 43 (Fluffing protein)	9	0	0	0	9	9	1	0	0	E3PBK1;E3PD73	0	0	E3PBK1;E3PD73	9	9	0	0	0	ETEC_2119 : flu
Long-chain fatty acid transport protein	8	6	1	5	7	2	1	1	1	P10384	0	0	P10384	8	8	0	0	0	fadL
LPS-assembly lipoprotein lptE	8	6	0	6	8	2	1	1	1	P0ADC1	0	0	P0ADC1	8	8	0	0	0	lptE
Outer membrane protein tolC	8	7	2	5	4	1	1	1	1	P02930	0	0	P02930	6	8	0	0	0	tolC
Chaperone protein DnaK	7	1	0	1	7	6	1	1	1	P0A6Y8	0	0	P0A6Y8	7	7	0	0	0	dnaK
Glyceraldehyde-3-phosphate dehydrogenase A	7	0	0	0	7	7	1	0	0	P0A9B2	0	0	P0A9B2	7	7	0	0	0	gapA
30S ribosomal protein S1	6	3	0	3	6	3	1	1	1	P0AG67	0	0	P0AG67	6	6	0	0	0	rpsA
30S ribosomal protein S2	5	1	0	1	5	4	1	1	1	P0A7V0	0	0	P0A7V0	5	5	0	0	0	rpsB
60 kDa chaperonin	5	0	0	0	5	5	1	0	0	E3PDA1	1	1	E3PDA1	5	4	0	1	0	groL
DamX protein	5	0	0	0	5	5	1	0	0	E3PLJ5	0	0	E3PLJ5	5	5	0	0	0	ETEC_3638
Major outer membrane lipoprotein Lpp	5	4	0	2	1	1	1	1	1	P69776	0	0	P69776	4	3	0	0	0	lpp
Uncharacterized lipoprotein ybjP	5	5	2	3	3	0	1	1	1	P75818	0	0	P75818	5	5	0	0	0	ybjP
Vitamin B12 transporter BtuB	5	2	1	1	4	3	1	1	1	E3PBU3	0	0	E3PBU3	5	5	0	0	0	btuB
3-oxoacyl-[acyl-carrier protein] reductase	4	0	0	0	4	4	1	0	0	E3PJQ7	0	0	E3PJQ7	4	4	0	0	0	ETEC_1158
FhuE receptor	4	3	0	3	4	1	1	1	1	P16869	0	0	P16869	4	4	0	0	0	fhuE
Methyl-accepting chemotaxis protein	4	0	0	0	4	4	1	0	0	E3PF87	0	0	E3PF87	4	4	0	0	0	ETEC_4657
Outer membrane lipoprotein slyB	4	4	0	4	3	0	1	1	1	P0A905	0	0	P0A905	3	4	0	0	0	slyB
Pyruvate dehydrogenase E1 component	4	1	0	1	4	3	1	1	1	P0AFG8	0	0	P0AFG8	4	4	0	0	0	aceE
Alkyl hydroperoxide reductase subunit C	3	1	0	1	3	2	1	1	1	P0AE08	0	0	P0AE08	3	3	0	0	0	ahpC
ATP synthase gamma chain	3	0	0	0	3	3	1	0	0	E3PNT2	0	0	E3PNT2	3	3	0	0	0	atpG
Cytochrome d ubiquinol oxidase subunit 1	3	0	0	0	3	3	1	0	0	E3PHC1	0	0	E3PHC1	3	3	0	0	0	ETEC_0743
Elongation factor Tu 1	3	1	0	1	3	2	1	1	1	P0CE47	0	0	P0CE47	3	3	0	0	0	tufA
Ferrichrome-iron TonB-dependent receptor	3	0	0	0	3	3	1	0	0	E3PCK0	0	0	E3PCK0	3	3	0	0	0	ETEC_0146
Outer membrane protein assembly factor BamB	3	3	1	0	0	0	0	1	0	P77774	0	0	P77774	3	3	0	0	0	bamB
Outer membrane protein X	3	2	0	2	3	1	1	1	1	P0A917	0	0	P0A917	3	3	0	0	0	ompX
Putative uncharacterized protein	3	0	0	0	3	3	1	0	0	E3PE08	2	1	E3PE08	5	3	2	1	0	ETEC_2439
30S ribosomal protein S5	2	0	0	0	2	2	1	0	0	P0A7W1	0	0	P0A7W1	2	2	0	0	0	rpsE
3-oxoacyl-[acyl-carrier-protein] synthase 2	2	0	0	0	2	2	1	0	0	P0AAI5	0	0	P0AAI5	2	2	0	0	0	fabF
50S ribosomal protein L28	2	0	0	0	2	2	1	0	0	E3PMZ9	0	0	E3PMZ9	2	2	0	0	0	rpmB
Adenylosuccinate lyase	2	0	0	0	2	2	1	0	0	P0AB89	0	0	P0AB89	2	2	0	0	0	purB
Adhesin/invasin TibA autotransporter	2	0	0	0	2	2	1	0	0	Q9XD84	2	1	Q9XD84	3	1	1	1	0	tibA
ATP-dependent Clp protease ATP-binding subunit ClpX	2	0	0	0	2	2	1	0	0	E3PFQ4	0	0	E3PFQ4	2	2	0	0	0	clpX
Catecholate siderophore TonB-dependent receptor	2	0	0	4	7	0	1	0	0	E3PI35	0	0	E3PI35	3	2	0	0	0	ETEC_0872
CFA/I fimbrial subunit B	2	0	0	0	2	2	1	0	0	E3PPC4	1	1	E3PPC4	2	1	0	1	0	cfaB
Cysteine synthase A	2	0	0	0	2	2	1	0	0	P0ABK5	0	0	P0ABK5	2	2	0	0	0	cysK
DNA-binding protein H-NS	2	0	0	0	2	2	1	0	0	P0ACF8	0	0	P0ACF8	2	2	0	0	0	hns
Elongation factor G	2	1	0	1	2	1	1	1	1	P0A6M8	0	0	P0A6M8	2	2	0	0	0	fusA
Glucose-6-phosphate isomerase	2	0	0	0	2	2	1	0	0	P0A6T1	0	0	P0A6T1	2	2	0	0	0	pgi
Hydrogenase isoenzymes nickel incorporation protein hypB	2	0	0	0	2	2	1	0	0	P0AAN3	0	0	P0AAN3	2	2	0	0	0	hypB
Hypothetical phage protein	2	0	0	0	2	2	1	0	0	E3PC42	0	0	E3PC42	2	2	0	0	0	ETEC_4332
Lipoprotein	2	0	0	0	2	2	1	0	0	E3PFW7	0	0	E3PFW7	2	2	0	0	0	ETEC_2582
MltA-interacting protein	2	2	1	1	1	0	1	1	1	P0A908	0	0	P0A908	2	2	0	0	0	mipA
Pesticin/yersiniabactin TonB-dependent receptor	2	0	0	0	2	2	1	0	0	E3PBH0	0	0	E3PBH0	2	2	0	0	0	ETEC_2086
Putative adhesin autotransporter	2	0	0	0	2	2	1	0	0	E3PBK1	0	0	E3PBK1	2	2	0	0	0	ETEC_2119
Putative antigen 43 (Fluffing protein)	2	0	0	0	2	2	1	0	0	E3PD73	0	0	E3PD73	2	2	0	0	0	flu
Putative dehydrogenase	2	0	0	2	4	2	1	0	0	E3PG56	0	0	E3PG56	2	2	0	0	0	ETEC_2669
Serine hydroxymethyltransferase	2	1	0	1	2	1	1	1	1	P0A825	0	0	P0A825	2	2	0	0	0	glyA
Transketolase 1	2	0	0	0	2	2	1	0	0	P27302	0	0	P27302	2	2	0	0	0	tktA
Tryptophan biosynthesis protein [includes: indole-3-glycero phosphate synthase; N-(5'-phospho ribosyl)anthranilate isomerase]	2	0	0	0	2	2	1	0	0	E3PL20	0	0	E3PL20	2	2	0	0	0	ETEC_1364
Uncharacterized ABC transporter ATP-binding protein YjjK	2	0	0	0	2	2	1	0	0	P0A9W3	0	0	P0A9W3	2	2	0	0	0	yjjK
30S ribosomal protein S15	1	0	0	0	1	1	1	0	0	P0ADZ4	1	1	P0ADZ4	2	1	1	1	0	rpsO
30S ribosomal protein S18	1	0	0	0	1	1	1	0	0	P0A7T7	0	0	P0A7T7	1	1	0	0	0	rpsR
30S ribosomal protein S8	1	0	0	0	1	1	1	0	0	P0A7W7	0	0	P0A7W7	1	1	0	0	0	rpsH
30S ribosomal protein S9	1	0	0	0	1	1	1	0	0	P0A7X3	0	0	P0A7X3	1	1	0	0	0	rpsI
3-oxoacyl-[acyl-carrier-protein] synthase 1	1	0	0	0	1	1	1	0	0	P0A953	0	0	P0A953	1	1	0	0	0	fabB
50S ribosomal protein L1	1	0	0	0	1	1	1	0	0	E3PBV2	0	0	E3PBV2	1	1	0	0	0	rplA
50S ribosomal protein L15	1	0	0	0	1	1	1	0	0	P02413	0	0	P02413	1	1	0	0	0	rplO
50S ribosomal protein L19	1	0	0	0	1	1	1	0	0	E3PGZ0	1	1	E3PGZ0	1	0	0	1	0	rplS
50S ribosomal protein L20	1	0	0	0	1	1	1	0	0	P0A7L3	0	0	P0A7L3	1	1	0	0	0	rplT
50S ribosomal protein L21	1	0	0	0	1	1	1	0	0	P0AG48	0	0	P0AG48	1	1	0	0	0	rplU
50S ribosomal protein L3	1	0	0	0	1	1	1	0	0	P60438	0	0	P60438	1	1	0	0	0	rplC
50S ribosomal protein L5	1	0	0	0	1	1	1	0	0	P62399	0	0	P62399	1	1	0	0	0	rplE
50S ribosomal protein L7/L12	1	1	0	1	1	0	1	1	1	P0A7K2	0	0	P0A7K2	1	1	0	0	0	rplL
50S ribosomal protein L9	1	0	0	0	1	1	1	0	0	P0A7R1	0	0	P0A7R1	1	1	0	0	0	rplI
Acriflavin resistance protein A	1	0	0	0	1	1	1	0	0	E3PFS8	0	0	E3PFS8	1	1	0	0	0	ETEC_0515
Aminomethyltransferase	1	0	0	0	1	1	1	0	0	E3PII1	0	0	E3PII1	1	1	0	0	0	gcvT
Aspartate--tRNA ligase	1	0	0	0	1	1	1	0	0	E3PAG9	0	0	E3PAG9	1	1	0	0	0	aspS
ATP synthase subunit alpha	1	0	0	0	1	1	1	0	0	E3PNT3	0	0	E3PNT3	1	1	0	0	0	atpA
ATP-dependent protease ATPase subunit HslU	1	0	0	0	1	1	1	0	0	P0A6H5	0	0	P0A6H5	1	1	0	0	0	hslU
Bifunctional purine biosynthesis protein PurH	1	0	0	0	1	1	1	0	0	P15639	0	0	P15639	1	1	0	0	0	purH
Chemotaxis protein CheA	1	0	0	0	1	1	1	0	0	E3PAJ1	0	0	E3PAJ1	1	1	0	0	0	ETEC_1921
Cold shock-like protein CspE	1	0	0	0	1	1	1	0	0	P0A972	0	0	P0A972	1	1	0	0	0	cspE
D-3-phosphoglycerate dehydrogenase	1	0	0	0	1	1	1	0	0	E3PII8	0	0	E3PII8	1	1	0	0	0	ETEC_3105
Deoxyguanosinetriphosphate triphosphohydrolase	1	0	0	0	1	1	1	0	0	E3PDB3	0	0	E3PDB3	1	1	0	0	0	dgt
DNA-binding protein HU-beta	1	0	0	0	1	1	1	0	0	P0ACF4	0	0	P0ACF4	1	1	0	0	0	hupB
DNA-directed RNA polymerase subunit alpha	1	1	0	1	1	0	1	1	1	P0A7Z4	0	0	P0A7Z4	1	1	0	0	0	rpoA
Enolase	1	0	0	0	1	1	1	0	0	P0A6P9	0	0	P0A6P9	1	1	0	0	0	eno
Flagellar hook-associated protein 3	1	0	0	0	1	1	1	0	0	E3PJP7	2	1	E3PJP7	2	0	1	1	0	ETEC_1148
Formate acetyltransferase 1	1	0	0	0	1	1	1	0	0	P09373	0	0	P09373	1	1	0	0	0	pflB
Glyceraldehyde 3-phosphate dehydrogenase A	1	0	0	0	1	1	1	0	0	E3PNG3	0	0	E3PNG3	1	1	0	0	0	ETEC_1811
GMP synthase [glutamine-hydrolyzing]	1	0	0	0	1	1	1	0	0	E3PG51	0	0	E3PG51	1	1	0	0	0	guaA
GTP pyrophosphokinase	1	0	0	0	1	1	1	0	0	E3PHU1	0	0	E3PHU1	1	1	0	0	0	ETEC_2974
High-affinity branched-chain amino acid ABC transporter, ATP-binding protein	1	0	0	0	1	1	1	0	0	E3PLQ7	0	0	E3PLQ7	1	1	0	0	0	ETEC_3701
Homocysteine S-methyltransferase	1	0	0	0	1	1	1	0	0	Q47690	0	0	Q47690	1	1	0	0	0	mmuM
Inosine-5'-monophosphate dehydrogenase	1	0	0	0	1	1	1	0	0	P0ADG7	0	0	P0ADG7	1	1	0	0	0	guaB
Isochorismatase	1	0	0	0	1	1	1	0	0	E3PGK4	0	0	E3PGK4	1	1	0	0	0	ETEC_0625
Ketol-acid reductoisomerase	1	0	0	0	1	1	1	0	0	P05793	0	0	P05793	1	1	0	0	0	ilvC
Lipoprotein bor homolog from lambdoid prophage DLP12	1	1	1	0	0	0	0	1	0	P77330	0	0	P77330	1	1	0	0	0	borD
Lysine--tRNA ligase 1	1	0	0	0	1	1	1	0	0	E3PIG6	0	0	E3PIG6	1	1	0	0	0	lysS1
Nucleoside diphosphate kinase	1	0	0	0	1	1	1	0	0	P0A763	0	0	P0A763	1	1	0	0	0	ndk
Nucleoside permease nupC	1	0	0	0	1	1	1	0	0	P0AFF2	0	0	P0AFF2	1	1	0	0	0	nupC
Nucleoside-specific channel-forming protein	1	0	0	0	1	1	1	0	0	E3PFM8	0	0	E3PFM8	1	1	0	0	0	ETEC_0464
Outer membrane protein assembly factor	1	0	0	0	1	1	1	0	0	E3PDC9	0	0	E3PDC9	1	1	0	0	0	ETEC_0172
Outer membrane protein assembly factor BamA	1	1	0	1	1	0	1	1	1	P0A940	0	0	P0A940	1	1	0	0	0	bamA
Outer membrane protein W	1	0	0	0	1	1	1	0	0	P0A915	0	0	P0A915	1	1	0	0	0	ompW
Periplasmic serine endoprotease DegP	1	0	0	0	1	1	1	0	0	P0C0V0	0	0	P0C0V0	1	1	0	0	0	degP
Phage side tail fiber protein	1	0	0	0	1	1	1	0	0	E3PHZ9	0	0	E3PHZ9	1	1	0	0	0	ETEC_0835
Phosphoenolpyruvate carboxylase	1	0	0	0	1	1	1	0	0	P00864	0	0	P00864	1	1	0	0	0	ppc
Phospholipase A1 (Detergent resistant phospholipase A)	1	0	0	0	1	1	1	0	0	E3PAW1	0	0	E3PAW1	1	1	0	0	0	ETEC_4099
Phosphomannomutase	1	0	0	0	1	1	1	0	0	E3PBR4	0	0	E3PBR4	1	1	0	0	0	ETEC_2181
Predicted exopolysaccharide export protein	1	0	0	0	1	1	1	0	0	E3PJ06	0	0	E3PJ06	1	1	0	0	0	ETEC_1052
Protein translocase subunit SecD	1	0	0	0	1	1	1	0	0	E3PFM5	0	0	E3PFM5	1	1	0	0	0	secD
Putative ECA polymerase	1	1	0	1	1	0	1	1	1	E3PNY4	0	0	E3PNY4	1	1	0	0	0	wzyE
Putative lipopolysaccharide core biosynthesis GTP-binding protein	1	0	0	0	1	1	1	0	0	E3PB03	0	0	E3PB03	1	1	0	0	0	ETEC_4140
Putative lipoprotein	1	0	0	0	1	1	1	0	0	E3PGY1	0	0	E3PGY1	1	1	0	0	0	ETEC_2804
Putative polysaccharide export protein gfcE	1	0	0	0	1	1	1	0	0	P0A932	0	0	P0A932	1	1	0	0	0	gfcE
Putative preprotein translocase subunit	1	0	0	0	1	1	1	0	0	E3PFM4	0	0	E3PFM4	1	1	0	0	0	ETEC_0460
Putative transcription accessory protein	1	0	0	0	1	1	1	0	0	E3PLL4	0	0	E3PLL4	1	1	0	0	0	ETEC_3657
Pyruvate kinase I	1	0	0	0	1	1	1	0	0	P0AD61	0	0	P0AD61	1	1	0	0	0	pykF
Ribose 1,5-bisphosphate phosphokinase PhnN	1	0	0	0	1	1	1	0	0	E3PD14	0	0	E3PD14	1	1	0	0	0	phnN
Serine--tRNA ligase	1	0	0	0	1	1	1	0	0	P0A8L1	0	0	P0A8L1	1	1	0	0	0	serS
SOS mutagenesis and repair protein	1	0	0	0	1	1	1	0	0	E3PKH2	0	0	E3PKH2	1	1	0	0	0	ETEC_1288
Thiol peroxidase	1	0	0	0	1	1	1	0	0	P0A862	0	0	P0A862	1	1	0	0	0	tpx
Transaldolase 1	1	0	0	0	1	1	1	0	0	E3PB98	0	0	E3PB98	1	1	0	0	0	tal1
Transcription termination factor Rho	1	0	0	0	1	1	1	0	0	E3PNX3	0	0	E3PNX3	1	1	0	0	0	rho
Transposase	1	0	0	0	1	1	1	0	0	E3PPG7	0	0	E3PPG7	1	1	0	0	0	tnpA
Trigger factor	1	0	0	0	1	1	1	0	0	P0A850	0	0	P0A850	1	1	0	0	0	tig
Two-component sensor kinase	1	0	0	0	1	1	1	0	0	E3PLL1	0	0	E3PLL1	1	1	0	0	0	ETEC_3654
Uncharacterized protein YncE	1	0	0	0	1	1	1	0	0	P76116	0	0	P76116	1	1	0	0	0	yncE
Universal stress protein A	1	0	0	0	1	1	1	0	0	P0AED0	0	0	P0AED0	1	1	0	0	0	uspA
Uridine phosphorylase	1	0	0	0	1	1	1	0	0	E3PAX1	0	0	E3PAX1	1	1	0	0	0	ETEC_4108
Yersiniabactin siderophore biosynthetic protein (Irp3 protein)	1	0	0	0	1	1	1	0	0	E3PBG7	0	0	E3PBG7	1	1	0	0	0	ETEC_2083
ABC transporter ATP-binding protein	0	0	0	0	0	0	0	0	0	E3PI50	1	1	E3PI50	1	0	1	0	0	ETEC_0887
CexE	0	0	0	0	0	0	0	0	0	E3PPH2	1	1	E3PPH2	1	0	1	0	0	cexE
Flagellar hook-associated protein 1	0	0	0	0	0	0	0	0	0	E3PJP6	5	1	E3PJP6	5	0	5	0	0	ETEC_1147
Major outer membrane lipoprotein (Murein-lipoprotein)	0	0	0	2	4	0	1	0	0	E3PMQ2	2	1	E3PMQ2	1	0	0	1	0	ETEC_1710
N-acetyl-D-glucosamine kinase	0	0	0	0	0	0	0	0	0	E3PJT2	1	1	E3PJT2	1	0	1	0	0	nagK
Outer membrane lipoprotein	0	0	0	0	1	0	1	0	0	E3PML8	0	0	E3PML8	1	0	0	0	0	ETEC_1676
Outer membrane protein TolC	0	0	0	0	2	0	1	0	0	E3PJF6	0	0	E3PJF6	2	0	0	0	0	ETEC_3307
Putative carbohydrate diacid regulator (Sugar diacid regulator)	0	0	0	0	0	0	0	0	0	E3PDB5	1	1	E3PDB5	1	0	1	0	0	ETEC_0158
Putative Fe-S metabolism associated protein	0	0	0	0	0	0	0	0	0	E3PHW8	1	1	E3PHW8	1	0	1	0	0	ETEC_3001
Putative flagellar hook-associated protein 2	0	0	0	0	0	0	0	0	0	E3PAV0	13	1	E3PAV0	13	0	13	0	0	ETEC_2033
Putative lipoprotein AcfD homolog	0	0	0	0	0	0	0	0	0	E3PJ90	4	1	E3PJ90	4	0	4	0	0	yghJ
Putative phage protein	0	0	0	0	0	0	0	0	0	E3PHJ1	1	1	E3PHJ1	1	0	1	0	0	ETEC_0812
Putative transmembrane protein	0	0	0	0	0	0	0	0	0	E3PGU3	1	1	E3PGU3	1	0	1	0	0	ETEC_2766
Putative uncharacterized protein sb36	0	0	0	0	0	0	0	0	0	E3PC23	2	1	E3PC23	2	0	2	0	0	sb36
Serine protease eatA	0	0	0	0	0	0	0	0	0	Q84GK0	4	1	Q84GK0	4	0	4	0	0	eatA
Two-partner secreted adhesin EtpA	0	0	0	0	0	0	0	0	0	E3PP99	8	1	E3PP99	8	0	8	0	0	etpA
	547	254	72	182	475	293	134	34	31		133	22		618	485	71	9	0
				OM Peptides Venn
			H10407	Shared	K12	i alt	OMV	unique total	total protein
			293	182	72	547		618	152
			103	31	3	137
							13
							71

## Sheet: overview new
Protein_Description	Peptides_OM	Peptide_K12_OM	Unique_Peptide_K12_OM	Shared_Peptides_OM	Peptide_H10407_OM	Unique_Peptide_H10407_OM	Protein_H10407_OM	Protein_K12_OM	Protein_Shared_OM	Accession	Peptide_H10407_OMV	Protein_H10407_OMV	Accession2	Unique_peptides_OM_OMV	Unique_peptides_OM	Unique_peptides_OMV_Vs_OM	Protein_Shared_H1047_OM_OMV	Protein_Shared_H10407_OM_OMV_K12_OM	Gene
Putative flagellin	61	0	0	0	61	61	1	0	0	E3PAU9	78	1	E3PAU9	84	6	23	1	0	ETEC_2032
Colicin I receptor	51	46	10	36	41	5	1	1	1	P17315	0	0	P17315	51	51	0	0	0	cirA
Catecholate siderophore TonB-dependent receptor	48	45	25	20	23	3	1	1	1	P75780	0	0	P75780	48	48	0	0	0	fiu
Ferrienterobactin TonB-dependent receptor (Enterobactin outer-membrane receptor)	34	28	3	25	31	6	1	1	1	E3PGJ2	0	0	E3PGJ2	34	34	0	0	0	ETEC_0613
Outer membrane protein A	24	17	0	17	24	7	1	1	1	E3PIY1	0	0	E3PIY1	24	24	0	0	0	ETEC_1027
Protease 7	16	16	16	0	0	0	0	1	0	P09169	0	0	P09169	16	16	0	0	0	ompT
Ferrichrome-iron TonB-dependent receptor	14	5	1	4	13	9	1	1	1	P06971	0	0	P06971	14	14	0	0	0	fhuA
Putative outer membrane porin protein NmpC	13	0	0	0	13	13	1	0	0	P21420	0	0	P21420	13	13	0	0	0	nmpC
Peptidoglycan-associated lipoprotein	12	11	2	9	10	1	1	1	1	P0A912	0	0	P0A912	12	12	0	0	0	pal
Outer membrane protein C	12	12	4	8	8	0	2	2	2	P06996	0	0	P06996	12	12	0	0	0	#VALUE!
Outer membrane protein F	10	9	0	9	10	1	1	1	1	P02931	0	0	P02931	10	10	0	0	0	ompF
LPS-assembly protein lptD	10	6	2	4	8	4	1	1	1	P31554	0	0	P31554	10	10	0	0	0	lptD
Putative adhesin autotransporter : Putative antigen 43 (Fluffing protein)	9	0	0	0	9	9	1	0	0	E3PBK1;E3PD73	0	0	E3PBK1;E3PD73	9	9	0	0	0	ETEC_2119 : flu
Long-chain fatty acid transport protein	8	6	1	5	7	2	1	1	1	P10384	0	0	P10384	8	8	0	0	0	fadL
LPS-assembly lipoprotein lptE	8	6	0	6	8	2	1	1	1	P0ADC1	0	0	P0ADC1	8	8	0	0	0	lptE
Glyceraldehyde-3-phosphate dehydrogenase A	8	0	0	0	8	8	1	0	0	P0A9B2	0	0	P0A9B2	8	8	0	0	0	gapA
Outer membrane protein TolC	8	7	2	5	6	1	1	1	1	P02930	0	0	P02930	8	8	0	0	0	tolC
Chaperone protein DnaK	7	1	0	1	7	6	1	1	1	P0A6Y8	0	0	P0A6Y8	7	7	0	0	0	dnaK
30S ribosomal protein S1	6	3	0	3	6	3	1	1	1	P0AG67	0	0	P0AG67	6	6	0	0	0	rpsA
Major outer membrane lipoprotein (Murein-lipoprotein)	5	4	0	4	5	1	1	1	1	P69776	2	1	P69776	5	3	0	1	1	lpp
60 kDa chaperonin	5	0	0	0	5	5	1	0	0	E3PDA1	1	1	E3PDA1	5	4	0	1	0	groL
30S ribosomal protein S2	5	1	0	1	5	4	1	1	1	P0A7V0	0	0	P0A7V0	5	5	0	0	0	rpsB
DamX protein	5	0	0	0	5	5	1	0	0	E3PLJ5	0	0	E3PLJ5	5	5	0	0	0	ETEC_3638
Outer membrane protein assembly factor BamB	5	3	1	2	4	2	1	1	1	E3PG56	0	0	E3PG56	5	5	0	0	0	ETEC_2669
Uncharacterized lipoprotein ybjP	5	5	2	3	3	0	1	1	1	P75818	0	0	P75818	5	5	0	0	0	ybjP
Vitamin B12 transporter BtuB	5	2	1	1	4	3	1	1	1	E3PBU3	0	0	E3PBU3	5	5	0	0	0	btuB
Pyruvate dehydrogenase E1 component	4	1	0	1	4	3	1	1	1	P0AFG8	0	0	P0AFG8	4	4	0	0	0	aceE
FhuE receptor	4	3	0	3	4	1	1	1	1	P16869	0	0	P16869	4	4	0	0	0	fhuE
Outer membrane lipoprotein slyB	4	4	0	4	4	0	1	1	1	P0A905	0	0	P0A905	4	4	0	0	0	slyB
Methyl-accepting chemotaxis protein	4	0	0	0	4	4	1	0	0	E3PF87	0	0	E3PF87	4	4	0	0	0	ETEC_4657
3-oxoacyl-[acyl-carrier protein] reductase	4	0	0	0	4	4	1	0	0	E3PJQ7	0	0	E3PJQ7	4	4	0	0	0	ETEC_1158
Putative uncharacterized protein	3	0	0	0	3	3	1	0	0	E3PE08	2	1	E3PE08	5	3	2	1	0	ETEC_2439
Alkyl hydroperoxide reductase subunit C	3	1	0	1	3	2	1	1	1	P0AE08	0	0	P0AE08	3	3	0	0	0	ahpC
Outer membrane protein X	3	2	0	2	3	1	1	1	1	P0A917	0	0	P0A917	3	3	0	0	0	ompX
Elongation factor Tu 1	3	1	0	1	3	2	1	1	1	P0CE47	0	0	P0CE47	3	3	0	0	0	tufA
ATP synthase gamma chain	3	0	0	0	3	3	1	0	0	E3PNT2	0	0	E3PNT2	3	3	0	0	0	atpG
Cytochrome d ubiquinol oxidase subunit 1	3	0	0	0	3	3	1	0	0	E3PHC1	0	0	E3PHC1	3	3	0	0	0	ETEC_0743
Adhesin/invasin TibA autotransporter	2	0	0	0	2	2	1	0	0	Q9XD84	2	1	Q9XD84	3	1	1	1	0	tibA
CFA/I fimbrial subunit B	2	0	0	0	2	2	1	0	0	E3PPC4	1	1	E3PPC4	2	1	0	1	0	cfaB
Cysteine synthase A	2	0	0	0	2	2	1	0	0	P0ABK5	0	0	P0ABK5	2	2	0	0	0	cysK
Predicted exopolysaccharide export protein	2	0	0	0	2	2	1	0	0	P0A932	0	0	P0A932	2	2	0	0	0	gfcE
Tryptophan biosynthesis protein [includes: indole-3-glycero phosphate synthase; N-(5'-phospho ribosyl)anthranilate isomerase]	2	0	0	0	2	2	1	0	0	E3PL20	0	0	E3PL20	2	2	0	0	0	ETEC_1364
Putative adhesin autotransporter	2	0	0	0	2	2	1	0	0	E3PBK1	0	0	E3PBK1	2	2	0	0	0	ETEC_2119
Putative antigen 43 (Fluffing protein)	2	0	0	0	2	2	1	0	0	E3PD73	0	0	E3PD73	2	2	0	0	0	flu
3-oxoacyl-[acyl-carrier-protein] synthase 2	2	0	0	0	2	2	1	0	0	P0AAI5	0	0	P0AAI5	2	2	0	0	0	fabF
30S ribosomal protein S5	2	0	0	0	2	2	1	0	0	P0A7W1	0	0	P0A7W1	2	2	0	0	0	rpsE
Hypothetical phage protein	2	0	0	0	2	2	1	0	0	E3PC42	0	0	E3PC42	2	2	0	0	0	ETEC_4332
MltA-interacting protein	2	2	1	1	1	0	1	1	1	P0A908	0	0	P0A908	2	2	0	0	0	mipA
Elongation factor G	2	1	0	1	2	1	1	1	1	P0A6M8	0	0	P0A6M8	2	2	0	0	0	fusA
Glucose-6-phosphate isomerase	2	0	0	0	2	2	1	0	0	P0A6T1	0	0	P0A6T1	2	2	0	0	0	pgi
Transketolase 1	2	0	0	0	2	2	1	0	0	P27302	0	0	P27302	2	2	0	0	0	tktA
Uncharacterized ABC transporter ATP-binding protein YjjK	2	0	0	0	2	2	1	0	0	P0A9W3	0	0	P0A9W3	2	2	0	0	0	yjjK
Outer membrane protein assembly factor BamA	2	1	0	1	2	1	1	1	1	E3PDC9	0	0	E3PDC9	2	2	0	0	0	ETEC_0172
Hydrogenase isoenzymes nickel incorporation protein hypB	2	0	0	0	2	2	1	0	0	P0AAN3	0	0	P0AAN3	2	2	0	0	0	hypB
ATP-dependent Clp protease ATP-binding subunit ClpX	2	0	0	0	2	2	1	0	0	E3PFQ4	0	0	E3PFQ4	2	2	0	0	0	clpX
Serine hydroxymethyltransferase	2	1	0	1	2	1	1	1	1	P0A825	0	0	P0A825	2	2	0	0	0	glyA
DNA-binding protein H-NS	2	0	0	0	2	2	1	0	0	P0ACF8	0	0	P0ACF8	2	2	0	0	0	hns
50S ribosomal protein L28	2	0	0	0	2	2	1	0	0	E3PMZ9	0	0	E3PMZ9	2	2	0	0	0	rpmB
Pesticin/yersiniabactin TonB-dependent receptor	2	0	0	0	2	2	1	0	0	E3PBH0	0	0	E3PBH0	2	2	0	0	0	ETEC_2086
Lipoprotein	2	0	0	0	2	2	1	0	0	E3PFW7	0	0	E3PFW7	2	2	0	0	0	ETEC_2582
Adenylosuccinate lyase	2	0	0	0	2	2	1	0	0	P0AB89	0	0	P0AB89	2	2	0	0	0	purB
Flagellar hook-associated protein 3	1	0	0	0	1	1	1	0	0	E3PJP7	2	1	E3PJP7	2	0	1	1	0	ETEC_1148
30S ribosomal protein S15	1	0	0	0	1	1	1	0	0	P0ADZ4	1	1	P0ADZ4	2	1	1	1	0	rpsO
50S ribosomal protein L19	1	0	0	0	1	1	1	0	0	E3PGZ0	1	1	E3PGZ0	1	0	0	1	0	rplS
Nucleoside diphosphate kinase	1	0	0	0	1	1	1	0	0	P0A763	0	0	P0A763	1	1	0	0	0	ndk
ATP synthase subunit alpha	1	0	0	0	1	1	1	0	0	E3PNT3	0	0	E3PNT3	1	1	0	0	0	atpA
Transposase	1	0	0	0	1	1	1	0	0	E3PPG7	0	0	E3PPG7	1	1	0	0	0	tnpA
50S ribosomal protein L20	1	0	0	0	1	1	1	0	0	P0A7L3	0	0	P0A7L3	1	1	0	0	0	rplT
Ketol-acid reductoisomerase	1	0	0	0	1	1	1	0	0	P05793	0	0	P05793	1	1	0	0	0	ilvC
SOS mutagenesis and repair protein	1	0	0	0	1	1	1	0	0	E3PKH2	0	0	E3PKH2	1	1	0	0	0	ETEC_1288
50S ribosomal protein L7/L12	1	1	0	1	1	0	1	1	1	P0A7K2	0	0	P0A7K2	1	1	0	0	0	rplL
Phospholipase A1 (Detergent resistant phospholipase A)	1	0	0	0	1	1	1	0	0	E3PAW1	0	0	E3PAW1	1	1	0	0	0	ETEC_4099
Putative ECA polymerase	1	1	0	1	1	0	1	1	1	E3PNY4	0	0	E3PNY4	1	1	0	0	0	wzyE
Lysine--tRNA ligase 1	1	0	0	0	1	1	1	0	0	E3PIG6	0	0	E3PIG6	1	1	0	0	0	lysS1
Lipoprotein bor homolog from lambdoid prophage DLP12	1	1	1	0	0	0	0	1	0	P77330	0	0	P77330	1	1	0	0	0	borD
Isochorismatase	1	0	0	0	1	1	1	0	0	E3PGK4	0	0	E3PGK4	1	1	0	0	0	ETEC_0625
Inosine-5'-monophosphate dehydrogenase	1	0	0	0	1	1	1	0	0	P0ADG7	0	0	P0ADG7	1	1	0	0	0	guaB
Putative preprotein translocase subunit	1	0	0	0	1	1	1	0	0	E3PFM4	0	0	E3PFM4	1	1	0	0	0	ETEC_0460
Chemotaxis protein CheA	1	0	0	0	1	1	1	0	0	E3PAJ1	0	0	E3PAJ1	1	1	0	0	0	ETEC_1921
Phosphoenolpyruvate carboxylase	1	0	0	0	1	1	1	0	0	P00864	0	0	P00864	1	1	0	0	0	ppc
30S ribosomal protein S9	1	0	0	0	1	1	1	0	0	P0A7X3	0	0	P0A7X3	1	1	0	0	0	rpsI
50S ribosomal protein L15	1	0	0	0	1	1	1	0	0	P02413	0	0	P02413	1	1	0	0	0	rplO
GTP pyrophosphokinase	1	0	0	0	1	1	1	0	0	E3PHU1	0	0	E3PHU1	1	1	0	0	0	ETEC_2974
Enolase	1	0	0	0	1	1	1	0	0	P0A6P9	0	0	P0A6P9	1	1	0	0	0	eno
Transcription termination factor Rho	1	0	0	0	1	1	1	0	0	E3PNX3	0	0	E3PNX3	1	1	0	0	0	rho
50S ribosomal protein L5	1	0	0	0	1	1	1	0	0	P62399	0	0	P62399	1	1	0	0	0	rplE
Bifunctional purine biosynthesis protein PurH	1	0	0	0	1	1	1	0	0	P15639	0	0	P15639	1	1	0	0	0	purH
DNA-directed RNA polymerase subunit alpha	1	1	0	1	1	0	1	1	1	P0A7Z4	0	0	P0A7Z4	1	1	0	0	0	rpoA
Putative lipopolysaccharide core biosynthesis GTP-binding protein	1	0	0	0	1	1	1	0	0	E3PB03	0	0	E3PB03	1	1	0	0	0	ETEC_4140
Nucleoside permease nupC	1	0	0	0	1	1	1	0	0	P0AFF2	0	0	P0AFF2	1	1	0	0	0	nupC
GMP synthase [glutamine-hydrolyzing]	1	0	0	0	1	1	1	0	0	E3PG51	0	0	E3PG51	1	1	0	0	0	guaA
Putative lipoprotein	1	0	0	0	1	1	1	0	0	E3PGY1	0	0	E3PGY1	1	1	0	0	0	ETEC_2804
Protein translocase subunit SecD	1	0	0	0	1	1	1	0	0	E3PFM5	0	0	E3PFM5	1	1	0	0	0	secD
Transaldolase 1	1	0	0	0	1	1	1	0	0	E3PB98	0	0	E3PB98	1	1	0	0	0	tal1
DNA-binding protein HU-beta	1	0	0	0	1	1	1	0	0	P0ACF4	0	0	P0ACF4	1	1	0	0	0	hupB
Pyruvate kinase I	1	0	0	0	1	1	1	0	0	P0AD61	0	0	P0AD61	1	1	0	0	0	pykF
50S ribosomal protein L9	1	0	0	0	1	1	1	0	0	P0A7R1	0	0	P0A7R1	1	1	0	0	0	rplI
Outer membrane protein W	1	0	0	0	1	1	1	0	0	P0A915	0	0	P0A915	1	1	0	0	0	ompW
Acriflavin resistance protein A	1	0	0	0	1	1	1	0	0	E3PFS8	0	0	E3PFS8	1	1	0	0	0	ETEC_0515
Universal stress protein A	1	0	0	0	1	1	1	0	0	P0AED0	0	0	P0AED0	1	1	0	0	0	uspA
Ribose 1,5-bisphosphate phosphokinase PhnN	1	0	0	0	1	1	1	0	0	E3PD14	0	0	E3PD14	1	1	0	0	0	phnN
Serine--tRNA ligase	1	0	0	0	1	1	1	0	0	P0A8L1	0	0	P0A8L1	1	1	0	0	0	serS
Phosphomannomutase	1	0	0	0	1	1	1	0	0	E3PBR4	0	0	E3PBR4	1	1	0	0	0	ETEC_2181
Aminomethyltransferase	1	0	0	0	1	1	1	0	0	E3PII1	0	0	E3PII1	1	1	0	0	0	gcvT
Uncharacterized protein YncE	1	0	0	0	1	1	1	0	0	P76116	0	0	P76116	1	1	0	0	0	yncE
Nucleoside-specific channel-forming protein	1	0	0	0	1	1	1	0	0	E3PFM8	0	0	E3PFM8	1	1	0	0	0	ETEC_0464
30S ribosomal protein S18	1	0	0	0	1	1	1	0	0	P0A7T7	0	0	P0A7T7	1	1	0	0	0	rpsR
ATP-dependent protease ATPase subunit HslU	1	0	0	0	1	1	1	0	0	P0A6H5	0	0	P0A6H5	1	1	0	0	0	hslU
Deoxyguanosinetriphosphate triphosphohydrolase	1	0	0	0	1	1	1	0	0	E3PDB3	0	0	E3PDB3	1	1	0	0	0	dgt
Phage side tail fiber protein	1	0	0	0	1	1	1	0	0	E3PHZ9	0	0	E3PHZ9	1	1	0	0	0	ETEC_0835
Formate acetyltransferase 1	1	0	0	0	1	1	1	0	0	P09373	0	0	P09373	1	1	0	0	0	pflB
Homocysteine S-methyltransferase	1	0	0	0	1	1	1	0	0	Q47690	0	0	Q47690	1	1	0	0	0	mmuM
Thiol peroxidase	1	0	0	0	1	1	1	0	0	P0A862	0	0	P0A862	1	1	0	0	0	tpx
Yersiniabactin siderophore biosynthetic protein (Irp3 protein)	1	0	0	0	1	1	1	0	0	E3PBG7	0	0	E3PBG7	1	1	0	0	0	ETEC_2083
Two-component sensor kinase	1	0	0	0	1	1	1	0	0	E3PLL1	0	0	E3PLL1	1	1	0	0	0	ETEC_3654
High-affinity branched-chain amino acid ABC transporter, ATP-binding protein	1	0	0	0	1	1	1	0	0	E3PLQ7	0	0	E3PLQ7	1	1	0	0	0	ETEC_3701
50S ribosomal protein L3	1	0	0	0	1	1	1	0	0	P60438	0	0	P60438	1	1	0	0	0	rplC
Putative transcription accessory protein	1	0	0	0	1	1	1	0	0	E3PLL4	0	0	E3PLL4	1	1	0	0	0	ETEC_3657
50S ribosomal protein L1	1	0	0	0	1	1	1	0	0	E3PBV2	0	0	E3PBV2	1	1	0	0	0	rplA
Cold shock-like protein CspE	1	0	0	0	1	1	1	0	0	P0A972	0	0	P0A972	1	1	0	0	0	cspE
Periplasmic serine endoprotease DegP	1	0	0	0	1	1	1	0	0	P0C0V0	0	0	P0C0V0	1	1	0	0	0	degP
50S ribosomal protein L21	1	0	0	0	1	1	1	0	0	P0AG48	0	0	P0AG48	1	1	0	0	0	rplU
Uridine phosphorylase	1	0	0	0	1	1	1	0	0	E3PAX1	0	0	E3PAX1	1	1	0	0	0	ETEC_4108
Trigger factor	1	0	0	0	1	1	1	0	0	P0A850	0	0	P0A850	1	1	0	0	0	tig
Aspartate--tRNA ligase	1	0	0	0	1	1	1	0	0	E3PAG9	0	0	E3PAG9	1	1	0	0	0	aspS
3-oxoacyl-[acyl-carrier-protein] synthase 1	1	0	0	0	1	1	1	0	0	P0A953	0	0	P0A953	1	1	0	0	0	fabB
D-3-phosphoglycerate dehydrogenase	1	0	0	0	1	1	1	0	0	E3PII8	0	0	E3PII8	1	1	0	0	0	ETEC_3105
30S ribosomal protein S8	1	0	0	0	1	1	1	0	0	P0A7W7	0	0	P0A7W7	1	1	0	0	0	rpsH
Putative flagellar hook-associated protein 2	0	0	0	0	0	0	0	0	0	E3PAV0	13	1	E3PAV0	13	0	13	0	0	ETEC_2033
Two-partner secreted adhesin EtpA	0	0	0	0	0	0	0	0	0	E3PP99	8	1	E3PP99	8	0	8	0	0	etpA
Flagellar hook-associated protein 1	0	0	0	0	0	0	0	0	0	E3PJP6	5	1	E3PJP6	5	0	5	0	0	ETEC_1147
Serine protease eatA	0	0	0	0	0	0	0	0	0	Q84GK0	4	1	Q84GK0	4	0	4	0	0	eatA
Putative lipoprotein AcfD homolog	0	0	0	0	0	0	0	0	0	E3PJ90	4	1	E3PJ90	4	0	4	0	0	yghJ
Putative uncharacterized protein sb36	0	0	0	0	0	0	0	0	0	E3PC23	2	1	E3PC23	2	0	2	0	0	sb36
Putative phage protein	0	0	0	0	0	0	0	0	0	E3PHJ1	1	1	E3PHJ1	1	0	1	0	0	ETEC_0812
N-acetyl-D-glucosamine kinase	0	0	0	0	0	0	0	0	0	E3PJT2	1	1	E3PJT2	1	0	1	0	0	nagK
Putative Fe-S metabolism associated protein	0	0	0	0	0	0	0	0	0	E3PHW8	1	1	E3PHW8	1	0	1	0	0	ETEC_3001
Putative carbohydrate diacid regulator (Sugar diacid regulator)	0	0	0	0	0	0	0	0	0	E3PDB5	1	1	E3PDB5	1	0	1	0	0	ETEC_0158
Putative transmembrane protein	0	0	0	0	0	0	0	0	0	E3PGU3	1	1	E3PGU3	1	0	1	0	0	ETEC_2766
ABC transporter ATP-binding protein	0	0	0	0	0	0	0	0	0	E3PI50	1	1	E3PI50	1	0	1	0	0	ETEC_0887
CexE	0	0	0	0	0	0	0	0	0	E3PPH2	1	1	E3PPH2	1	0	1	0	0	cexE
	547	254	72	182	475	293	127	35	33		133	22		618	485	71	9	1

## Sheet: Table S1
Table S1: List of S/T/Y phosphorylated ETEC outer membrane-associated proteins. All phosphoproteins identified using either AP treatment or not are listed. The number of phosphorylation(s) for each protein is listed. The total number of phosphorylated peptides and proteins is shown at the bottom of the table.
Protein_Description	Gene	Number of phosphopeptides identified without AP treatment	Number of phosphopeptides identified with AP treatment	Number of phosphopeptides shared between the two data sets	Proteins identified after AP treatment	Proteins identified without AP treatment	Proteins shared between F and G
2',3'-cyclic-nucleotide 2'-phosphodiesterase	ETEC_4566	3	0	0	-	+	-
3-(3-hydroxy-phenyl)propionate/3-hydroxycinnamic acid hydroxylase	mhpA	1	0	0	-	+	-
30S ribosomal subunit protein S19	rpsS	1	0	0	-	+	-
50S ribosomal protein L21	rplU	1	0	0	-	+	-
adenylosuccinate synthetase	ETEC_4523	1	0	0	-	+	-
Adhesin/invasin TibA autotransporter	tibA	1	0	0	-	+	-
Ammonia channel (Ammonia transporter)	ETEC_0504	0	0	1	+	+	+
anthranilate synthase component I	ETEC_1366	4	0	0	-	+	-
Argininosuccinate synthase	argG	0	3	0	+	-	-
Asparagine synthetase	ETEC_0691	1	0	0	-	+	-
Autotransporter (Putative adhesin)	ETEC_1306	4	1	0	+	+	+
Beta-lactamase	ETEC_4499	1	0	0	-	+	-
Bifunctional aspartokinase I/homoserine dehydrogenase I	ETEC_0002	1	0	0	-	+	-
cell division protein	zipA	6	0	0	-	+	-
cell division protein	ETEC_0958	2	0	0	-	+	-
cell division protein	ftsH	2	0	0	-	+	-
cell division protein FtsZ	ETEC_0093	2	0	0	-	+	-
CexE	cexE	5	0	0	-	+	-
colicin IA outer membrane receptor and translocator; ferric iron-catecholate transporter	ETEC_2290	8	0	0	-	+	-
Cpn60 chaperonin GroEL, large subunit of GroESL	groL	2	0	0	-	+	-
Cyclic di-GMP-binding protein (Cellulose synthase regulator subunit B)	ETEC_3778	4	0	0	-	+	-
Cytochrome c-552	nrfA	0	1	0	+	-	-
cytochrome d ubiquinol oxidase subunit 1	ETEC_0743	5	0	0	-	+	-
cytochrome o ubiquinol oxidase subunit 2	ETEC_0485	0	1	3	+	+	+
D-erythrose-4-phosphate dehydrogenase	epd	0	1	0	+	-	-
dihydrolipoamide succinyltransferase component (E2)	ETEC_0737	2	0	0	-	+	-
dipeptide ABC transporter ATP-binding protein	ETEC_3786	0	0	1	+	+	+
DNA helicase I	traI	1	0	0	-	+	-
DNA polymerase I	ETEC_4133	1	0	0	-	+	-
electron transport complex protein	ETEC_1666	2	0	0	-	+	-
electron transport complex protein	rnfD	2	0	0	-	+	-
enolase	eno	7	0	0	-	+	-
entericidin B membrane lipoprotein	ecnB	3	0	0	-	+	-
ferrienterobactin TonB-dependent receptor (enterobactin outer-membrane receptor)	ETEC_0613	2	0	0	-	+	-
Fimbrial protein (Predicted fimbrial-like adhesin protein)	ETEC_0137	1	0	0	-	+	-
FKBP-type peptidyl-prolyl cis-trans isomerase	ETEC_3599	5	0	0	-	+	-
flagellar filament structural protein (flagellin)	fliC	0	0	4	+	+	+
fructose-bisphosphate aldolase, class II	ETEC_3117	3	0	0	-	+	-
Fumarate reductase iron-sulfur subunit	ETEC_4502	1	0	0	-	+	-
Fused 2-O-a-mannosyl-D-glycerate specific PTS enzymes: IIA component/IIB component/IIC component	ETEC_0741	0	1	0	+	-	-
Fused predicted acetyl-CoA:acetoacetyl-CoA transferase: alpha subunit/beta subunit	ETEC_4554	1	0	0	-	+	-
Gamma-glutamyltranspeptidase	ETEC_3693	0	1	0	+	-	-
Holliday junction ATP-dependent DNA helicase RuvB	ruvB	1	0	0	-	+	-
host factor-I protein (HF-I)	hfq	10	0	0	-	+	-
Hydrogenase-4 component J	ETEC_2595	2	0	0	-	+	-
hypothetical protein ETEC_1383	ETEC_1383	2	0	0	-	+	-
hypothetical protein ETEC_2401	ETEC_2401	1	0	0	-	+	-
hypothetical protein ETEC_2670	ETEC_2670	1	0	0	-	+	-
hypothetical protein ETEC_3368	ETEC_3368	1	0	0	-	+	-
hypothetical protein ETEC_3494	ETEC_3494	1	0	0	-	+	-
hypothetical protein ETEC_3782	ETEC_3782	1	0	0	-	+	-
hypothetical protein plLF82_119	hypothetical protein plLF82_119 [	1	0	0	-	+	-
Inner membrane protein	ETEC_4755	0	1	0	+	-	-
Integral membrane protein	ETEC_3218A	0	1	0	+	-	-
Lipoic acid synthetase	ETEC_0656	3	0	0	-	+	-
malate dehydrogenase	mdh	1	0	0	-	+	-
Manganese transport protein mntH	Manganese transport protein mntH [	2	0	0	-	+	-
Mannose-specific PTS system EIIAB component	ETEC_1849	0	1	0	+	-	-
murein lipoprotein	ETEC_1710	5	0	0	-	+	-
N-acetylglucosamine-specific PTS system EIICBA components	ETEC_0696	0	3	0	+	-	-
NADH-quinone oxidoreductase chain M	ETEC_2412	1	0	0	-	+	-
Nicotinate phosphoribosyltransferase	pncB	0	1	0	+	-	-
Non-ribosomal peptide synthase (Yersiniabactin siderophore biosynthetic protein)	ETEC_2081	0	0	1	+	+	+
outer membrane lipoprotein	ETEC_1676	4	0	0	-	+	-
outer membrane porin protein	ETEC_0806	3	0	0	-	+	-
outer membrane porin protein C	ETEC_2349	3	0	0	-	+	-
Outer membrane protein	ETEC_2066	1	0	0	-	+	-
outer membrane protein A	ETEC_1027	14	0	0	-	+	-
outer membrane protein X	ETEC_0881	8	0	0	-	+	-
penicillin-binding protein 1B includes: penicillin-insensitive transglycosylase; penicillin sensitive transpeptidase]	ETEC_0145	1	0	0	-	+	-
peptidoglycan-associated outer membrane lipoprotein	ETEC_0752	0	0	5	+	+	+
Phage side tail fiber protein	ETEC_0835	0	1	0	+	-	-
phosphoenolpyruvate synthase	ETEC_1735	0	0	1	+	+	+
phosphoglucomutase	ETEC_0705	6	0	0	-	+	-
phosphoglucosamine mutase	glmM	3	0	0	-	+	-
phosphoglycero mutase III, cofactor-independent	gpmI	1	0	0	-	+	-
Possible exported protein	ETEC_3506	0	1	0	+	-	-
Predicted fimbrial-like adhesin protein	ETEC_3409	0	1	0	+	-	-
protein chain elongation factor EF-G, GTP-binding	fusA	1	0	0	-	+	-
Putative ABC transporter, ATP-binding/permease protein	ETEC_0501	5	0	0	-	+	-
putative adhesin autotransporter	ETEC_2119	3	0	0	-	+	-
Putative amino acid permease	ETEC_0967	2	0	0	-	+	-
Putative ammonia monooxygenase	ETEC_0727	1	0	0	-	+	-
putative capsule biosynthesis phosphatase	ETEC_2177	2	0	0	-	+	-
putative cation-transporting P-type atpase	ETEC_0224	1	0	0	-	+	-
Putative cytochrome C peroxidase	ETEC_3764	1	0	0	-	+	-
Putative exported protein	ETEC_2250	3	0	0	-	+	-
putative flagellin	ETEC_2032	3	0	0	-	+	-
Putative hexpeptide repeat-containing transferase	ETEC_0415	2	0	0	-	+	-
Putative magnesium chelatase	ETEC_4049	2	0	0	-	+	-
Putative membrane protein	ETEC_0541	1	0	0	-	+	-
Putative membrane protein	ETEC_2865	3	0	1	+	+	+
putative nucleoside diphosphate kinase	ndk	1	0	0	-	+	-
Putative permease	ETEC_3418	1	0	0	-	+	-
putative permease	ETEC_4005	1	0	0	-	+	-
Putative side fiber protein homologue	ETEC_4725	1	0	0	-	+	-
Putative tail protein	ETEC_2011	1	0	0	-	+	-
Putative uncharacterized protein	ETEC_1699	0	1	0	+	-	-
Putative uncharacterized protein	ETEC_2494	0	3	0	+	-	-
Putative uncharacterized protein	ETEC_0707	1	0	0	-	+	-
Putative uncharacterized protein	ETEC_4464	0	0	2	+	+	+
Putative uncharacterized protein	ETEC_4680	0	2	0	+	-	-
Putative uncharacterized protein	ETEC_2212	2	0	0	-	+	-
riboflavin biosynthesis protein includes: riboflavin kinase; FMN adenylyltransferase]	ETEC_0025	1	0	0	-	+	-
ribose-phosphate pyrophosphokinase	prs	1	0	0	-	+	-
Spermidine synthase	speE	0	1	0	+	-	-
Stringent starvation protein A	ETEC_3490	2	0	0	-	+	-
Taurine ABC transporter, substrate-binding protein (Sulfate starvation induced protein)	ETEC_0419	0	0	1	+	+	+
TetR-family transcriptional regulator	ETEC_4597	0	1	1	+	+	+
thiol peroxidase	tpx	7	0	0	-	+	-
transaldolase B	tal1	2	0	0	-	+	-
Transcriptional regulator	ETEC_0018	1	0	0	-	+	-
tRNA modification GTPase MnmE	mnmE	0	1	0	+	-	-
tryptophan biosynthesis protein includes: indole-3-glycero phosphate synthase; N-(5'-phospho ribosyl)anthranilate isomerase]	ETEC_1364	7	0	0	-	+	-
UDP-N-acetylglucosamine--N-acetylmuramyl-(pentapeptide) pyrophosphoryl-undecaprenol N-acetylglucosamine transferase	murG	1	0	0	-	+	-
universal stress protein G	ETEC_0637	4	0	0	-	+	-
UPF0502 protein YceH	yceH	0	0	2	+	+	+
	SUM:	227	28	23	31	99	13

## Sheet: Table S2
Table S2: List of outer membrane O-glycoproteins identified in ETEC and commensal E. coli. All proteins specifically identified in ETEC or MG1655 are listed. The number of glycosylation(s) for each protein is listed. A 1 or 0 is used to indicate in which strain the protein was identified. Bold font is used to indicate ETEC or MG1655 specific proteins. The total number of O-glycosylated peptides a…
							Key:
							ETEC protein identified in both OM and OMV fraction = 1
							ETEC protein identified in OM fraction only = 0
							Indication of strain specific protein identification
Protein_Description	Accession	Gene	Total # of mods./protein	# of ETEC H10407 mods./protein	Shared modifications	# of K12 MG1655 mods./protein	ETEC H10407 protein ID	Proteins shared	K12 MG1655 protein ID
Putative flagellin	E3PAU9	ETEC_2032	61	61	0	0	1	0	0
Colicin I receptor	P17315	cirA	51	5	36	10	1	1	1
Catecholate siderophore TonB-dependent receptor	P75780	fiu	48	3	20	25	1	1	1
Ferrienterobactin TonB-dependent receptor (Enterobactin outer-membrane receptor)	E3PGJ2	ETEC_0613	34	6	25	3	1	1	1
Outer membrane protein A	E3PIY1	ETEC_1027	24	7	17	0	1	1	1
Protease 7	P09169	ompT	16	0	0	16	0	0	1
Ferrichrome-iron TonB-dependent receptor	P06971	fhuA	14	9	4	1	1	1	1
Putative outer membrane porin protein NmpC	P21420	nmpC	13	13	0	0	1	0	0
Outer membrane protein C	P06996	P06996	12	0	8	4	1	1	1
Peptidoglycan-associated lipoprotein	P0A912	pal	12	1	9	2	1	1	1
Putative antigen 43 (Fluffing protein)	E3PD73	flu	11	11	0	0	1	0	0
LPS-assembly protein lptD	P31554	lptD	10	4	4	2	1	1	1
Outer membrane protein F	P02931	ompF	10	1	9	0	1	1	1
Glyceraldehyde-3-phosphate dehydrogenase A	P0A9B2	gapA	8	8	0	0	1	0	0
Long-chain fatty acid transport protein	P10384	fadL	8	2	5	1	1	1	1
LPS-assembly lipoprotein lptE	P0ADC1	lptE	8	2	6	0	1	1	1
Outer membrane protein TolC	P02930	tolC	8	1	5	2	1	1	1
Chaperone protein DnaK	P0A6Y8	dnaK	7	6	1	0	1	1	1
30S ribosomal protein S1	P0AG67	rpsA	6	3	3	0	1	1	1
30S ribosomal protein S2	P0A7V0	rpsB	5	4	1	0	1	1	1
60 kDa chaperonin	E3PDA1	groL	5	5	0	0	1	0	0
DamX protein	E3PLJ5	ETEC_3638	5	5	0	0	1	0	0
Major outer membrane lipoprotein (Murein-lipoprotein)	P69776	lpp	5	1	4	0	1	1	1
Outer membrane protein assembly factor BamB	E3PG56	ETEC_2669	5	2	2	1	1	1	1
Uncharacterized lipoprotein ybjP	P75818	ybjP	5	0	3	2	1	1	1
Vitamin B12 transporter BtuB	E3PBU3	btuB	5	3	1	1	1	1	1
3-oxoacyl-[acyl-carrier protein] reductase	E3PJQ7	ETEC_1158	4	4	0	0	1	0	0
FhuE receptor	P16869	fhuE	4	1	3	0	1	1	1
Methyl-accepting chemotaxis protein	E3PF87	ETEC_4657	4	4	0	0	1	0	0
Outer membrane lipoprotein slyB	P0A905	slyB	4	0	4	0	1	1	1
Pyruvate dehydrogenase E1 component	P0AFG8	aceE	4	3	1	0	1	1	1
Alkyl hydroperoxide reductase subunit C	P0AE08	ahpC	3	2	1	0	1	1	1
ATP synthase gamma chain	E3PNT2	atpG	3	3	0	0	1	0	0
Cytochrome d ubiquinol oxidase subunit 1	E3PHC1	ETEC_0743	3	3	0	0	1	0	0
Elongation factor Tu 1	P0CE47	tufA	3	2	1	0	1	1	1
Outer membrane protein X	P0A917	ompX	3	1	2	0	1	1	1
Putative uncharacterized protein	E3PE08	ETEC_2439	3	3	0	0	1	0	0
30S ribosomal protein S5	P0A7W1	rpsE	2	2	0	0	1	0	0
3-oxoacyl-[acyl-carrier-protein] synthase 2	P0AAI5	fabF	2	2	0	0	1	0	0
50S ribosomal protein L28	E3PMZ9	rpmB	2	2	0	0	1	0	0
Adenylosuccinate lyase	P0AB89	purB	2	2	0	0	1	0	0
Adhesin/invasin TibA autotransporter	Q9XD84	tibA	2	2	0	0	1	0	0
ATP-dependent Clp protease ATP-binding subunit ClpX	E3PFQ4	clpX	2	2	0	0	1	0	0
CFA/I fimbrial subunit B	E3PPC4	cfaB	2	2	0	0	1	0	0
Cysteine synthase A	P0ABK5	cysK	2	2	0	0	1	0	0
DNA-binding protein H-NS	P0ACF8	hns	2	2	0	0	1	0	0
Elongation factor G	P0A6M8	fusA	2	1	1	0	1	1	1
Glucose-6-phosphate isomerase	P0A6T1	pgi	2	2	0	0	1	0	0
Hydrogenase isoenzymes nickel incorporation protein hypB	P0AAN3	hypB	2	2	0	0	1	0	0
Hypothetical phage protein	E3PC42	ETEC_4332	2	2	0	0	1	0	0
Lipoprotein	E3PFW7	ETEC_2582	2	2	0	0	1	0	0
MltA-interacting protein	P0A908	mipA	2	0	1	1	1	1	1
Outer membrane protein assembly factor BamA	E3PDC9	ETEC_0172	2	1	1	0	1	1	1
Pesticin/yersiniabactin TonB-dependent receptor	E3PBH0	ETEC_2086	2	2	0	0	1	0	0
Predicted exopolysaccharide export protein	P0A932	gfcE	2	2	0	0	1	0	0
Putative adhesin autotransporter	E3PBK1	ETEC_2119	2	2	0	0	1	0	0
Serine hydroxymethyltransferase	P0A825	glyA	2	1	1	0	1	1	1
Transketolase 1	P27302	tktA	2	2	0	0	1	0	0
Tryptophan biosynthesis protein [includes: indole-3-glycero phosphate synthase; N-(5'-phospho ribosyl)anthranilate isomerase]	E3PL20	ETEC_1364	2	2	0	0	1	0	0
Uncharacterized ABC transporter ATP-binding protein YjjK	P0A9W3	yjjK	2	2	0	0	1	0	0
30S ribosomal protein S15	P0ADZ4	rpsO	1	1	0	0	1	0	0
30S ribosomal protein S18	P0A7T7	rpsR	1	1	0	0	1	0	0
30S ribosomal protein S8	P0A7W7	rpsH	1	1	0	0	1	0	0
30S ribosomal protein S9	P0A7X3	rpsI	1	1	0	0	1	0	0
3-oxoacyl-[acyl-carrier-protein] synthase 1	P0A953	fabB	1	1	0	0	1	0	0
50S ribosomal protein L1	E3PBV2	rplA	1	1	0	0	1	0	0
50S ribosomal protein L15	P02413	rplO	1	1	0	0	1	0	0
50S ribosomal protein L19	E3PGZ0	rplS	1	1	0	0	1	0	0
50S ribosomal protein L20	P0A7L3	rplT	1	1	0	0	1	0	0
50S ribosomal protein L21	P0AG48	rplU	1	1	0	0	1	0	0
50S ribosomal protein L3	P60438	rplC	1	1	0	0	1	0	0
50S ribosomal protein L5	P62399	rplE	1	1	0	0	1	0	0
50S ribosomal protein L7/L12	P0A7K2	rplL	1	0	1	0	1	1	1
50S ribosomal protein L9	P0A7R1	rplI	1	1	0	0	1	0	0
Acriflavin resistance protein A	E3PFS8	ETEC_0515	1	1	0	0	1	0	0
Aminomethyltransferase	E3PII1	gcvT	1	1	0	0	1	0	0
Aspartate--tRNA ligase	E3PAG9	aspS	1	1	0	0	1	0	0
ATP synthase subunit alpha	E3PNT3	atpA	1	1	0	0	1	0	0
ATP-dependent protease ATPase subunit HslU	P0A6H5	hslU	1	1	0	0	1	0	0
Bifunctional purine biosynthesis protein PurH	P15639	purH	1	1	0	0	1	0	0
Chemotaxis protein CheA	E3PAJ1	ETEC_1921	1	1	0	0	1	0	0
Cold shock-like protein CspE	P0A972	cspE	1	1	0	0	1	0	0
D-3-phosphoglycerate dehydrogenase	E3PII8	ETEC_3105	1	1	0	0	1	0	0
Deoxyguanosinetriphosphate triphosphohydrolase	E3PDB3	dgt	1	1	0	0	1	0	0
DNA-binding protein HU-beta	P0ACF4	hupB	1	1	0	0	1	0	0
DNA-directed RNA polymerase subunit alpha	P0A7Z4	rpoA	1	0	1	0	1	1	1
Enolase	P0A6P9	eno	1	1	0	0	1	0	0
Flagellar hook-associated protein 3	E3PJP7	ETEC_1148	1	1	0	0	1	0	0
Formate acetyltransferase 1	P09373	pflB	1	1	0	0	1	0	0
GMP synthase [glutamine-hydrolyzing]	E3PG51	guaA	1	1	0	0	1	0	0
GTP pyrophosphokinase	E3PHU1	ETEC_2974	1	1	0	0	1	0	0
High-affinity branched-chain amino acid ABC transporter, ATP-binding protein	E3PLQ7	ETEC_3701	1	1	0	0	1	0	0
Homocysteine S-methyltransferase	Q47690	mmuM	1	1	0	0	1	0	0
Inosine-5'-monophosphate dehydrogenase	P0ADG7	guaB	1	1	0	0	1	0	0
Isochorismatase	E3PGK4	ETEC_0625	1	1	0	0	1	0	0
Ketol-acid reductoisomerase	P05793	ilvC	1	1	0	0	1	0	0
Lipoprotein bor homolog from lambdoid prophage DLP12	P77330	borD	1	0	0	1	0	0	1
Lysine--tRNA ligase 1	E3PIG6	lysS1	1	1	0	0	1	0	0
Nucleoside diphosphate kinase	P0A763	ndk	1	1	0	0	1	0	0
Nucleoside permease nupC	P0AFF2	nupC	1	1	0	0	1	0	0
Nucleoside-specific channel-forming protein	E3PFM8	ETEC_0464	1	1	0	0	1	0	0
Outer membrane protein W	P0A915	ompW	1	1	0	0	1	0	0
Periplasmic serine endoprotease DegP	P0C0V0	degP	1	1	0	0	1	0	0
Phage side tail fiber protein	E3PHZ9	ETEC_0835	1	1	0	0	1	0	0
Phosphoenolpyruvate carboxylase	P00864	ppc	1	1	0	0	1	0	0
Phospholipase A1 (Detergent resistant phospholipase A)	E3PAW1	ETEC_4099	1	1	0	0	1	0	0
Phosphomannomutase	E3PBR4	ETEC_2181	1	1	0	0	1	0	0
Protein translocase subunit SecD	E3PFM5	secD	1	1	0	0	1	0	0
Putative ECA polymerase	E3PNY4	wzyE	1	0	1	0	1	1	1
Putative lipopolysaccharide core biosynthesis GTP-binding protein	E3PB03	ETEC_4140	1	1	0	0	1	0	0
Putative lipoprotein	E3PGY1	ETEC_2804	1	1	0	0	1	0	0
Putative preprotein translocase subunit	E3PFM4	ETEC_0460	1	1	0	0	1	0	0
Putative transcription accessory protein	E3PLL4	ETEC_3657	1	1	0	0	1	0	0
Pyruvate kinase I	P0AD61	pykF	1	1	0	0	1	0	0
Ribose 1,5-bisphosphate phosphokinase PhnN	E3PD14	phnN	1	1	0	0	1	0	0
Serine--tRNA ligase	P0A8L1	serS	1	1	0	0	1	0	0
SOS mutagenesis and repair protein	E3PKH2	ETEC_1288	1	1	0	0	1	0	0
Thiol peroxidase	P0A862	tpx	1	1	0	0	1	0	0
Transaldolase 1	E3PB98	tal1	1	1	0	0	1	0	0
Transcription termination factor Rho	E3PNX3	rho	1	1	0	0	1	0	0
Transposase	E3PPG7	tnpA	1	1	0	0	1	0	0
Trigger factor	P0A850	tig	1	1	0	0	1	0	0
Two-component sensor kinase	E3PLL1	ETEC_3654	1	1	0	0	1	0	0
Uncharacterized protein YncE	P76116	yncE	1	1	0	0	1	0	0
Universal stress protein A	P0AED0	uspA	1	1	0	0	1	0	0
Uridine phosphorylase	E3PAX1	ETEC_4108	1	1	0	0	1	0	0
Yersiniabactin siderophore biosynthetic protein (Irp3 protein)	E3PBG7	ETEC_2083	1	1	0	0	1	0	0
			547	293	182	72	125	32	34
							OM protein
							H10	Share	K12
							93	32	2	127
							OMV protein
							13			143
							OM peptides
							293	182	72	547
							OMV peptides

## Sheet: Table S3
Table S3: Overlap between O-glycosylated and phosphorylated at S/T residues in ETEC outer membrane proteins. Column C lists the number of glycosylated residues. Column D lists the number of sites identified both in BEMAP and TiO2 enrichment. Columns D-F shows whether specific phosphorylation sites were identified with- or without AP treatment. The number of Alkaline Phosphatase treatment resistan…
			-Alkaline Phosphatase		+Alkaline Phosphatase
			treatment		treatment
Protein description	Accession number	Glycosylated sites	Phosphorylated sites	Shared phosphorylated residues	Phosphorylated sites
colicin IA outer membrane receptor and translocator	E3PCU5	51	2
cytochrome d ubiquinol oxidase subunit 1	E3PHC1	3	2
murein lipoprotein	E3PMQ2	5	4
outer membrane porin protein C	E3PDR7	12	3
outer membrane porin protein	E3PHI5	13	2
outer membrane protein A	E3PIY1	24	7
peptidoglycan-associated outer membrane lipoprotein	E3PHD0	12		5
putative flagellin	E3PAU9	61	3
thiol peroxidase	E3PL84	1	1

## Sheet: Table S4
Table S4: List of O-glycosylated ETEC proteins identified in membrane vesicles. The number of glycosylation(s) for each protein is listed. A 1 or 0 is used to indicate if the protein is identified in both the OM and the vesicle fraction. The total number of O-glycosylated residues is shown in the bottom of the table.
				Key:
				ETEC protein identified in both OM and vesicle fraction = 1
				ETEC protein identified in OM fraction only = 0
Protein_Description	Accession	Gene	# of modifications per protein	Proteins ID in both ETEC OM and vesicles
Putative flagellin	E3PAU9	ETEC_2032	78	1
Putative flagellar hook-associated protein 2	E3PAV0	ETEC_2033	13	0
Two-partner secreted adhesin EtpA	E3PP99	etpA	8	0
Flagellar hook-associated protein 1	E3PJP6	ETEC_1147	5	0
Serine protease eatA	Q84GK0	eatA	4	0
Putative lipoprotein AcfD homolog	E3PJ90	yghJ	4	0
Major outer membrane lipoprotein (Murein-lipoprotein)	P69776	lpp	2	1
Putative uncharacterized protein	E3PE08	ETEC_2439	2	1
Adhesin/invasin TibA autotransporter	Q9XD84	tibA	2	1
Flagellar hook-associated protein 3	E3PJP7	ETEC_1148	2	1
Putative uncharacterized protein sb36	E3PC23	sb36	2	0
60 kDa chaperonin	E3PDA1	groL	1	1
CFA/I fimbrial subunit B	E3PPC4	cfaB	1	1
30S ribosomal protein S15	P0ADZ4	rpsO	1	1
50S ribosomal protein L19	E3PGZ0	rplS	1	1
Putative phage protein	E3PHJ1	ETEC_0812	1	0
N-acetyl-D-glucosamine kinase	E3PJT2	nagK	1	0
Putative Fe-S metabolism associated protein	E3PHW8	ETEC_3001	1	0
Putative carbohydrate diacid regulator (Sugar diacid regulator)	E3PDB5	ETEC_0158	1	0
Putative transmembrane protein	E3PGU3	ETEC_2766	1	0
ABC transporter ATP-binding protein	E3PI50	ETEC_0887	1	0
CexE	E3PPH2	cexE	1	0
			133	9

## Sheet: Table S5
Table S5: Summary of all O-glycoproteins identified in ETEC and commensal E. coli. All proteins specifically identified in ETEC or MG1655 are listed. The number of glycosylation(s) for each protein is listed. A + or - is used to indicated if the protein is identified in both the OM and the vesicle fraction. A + or - is used to indicate in which strain the protein was identified.
				Key:		Key:
				ETEC protein identified in both OM and OMV fraction = +		ETEC protein identified in both OM and OMV fraction = +
				ETEC protein identified in OM fraction only = -		ETEC protein identified in OM fraction only = -
					Indication of strain specific protein identification in OM fraction
Protein_Description	Gene	Accession	Total # of mods./protein	Proteins identified in both OM and vesicles	ETEC H10407 protein ID	Proteins shared	K12 MG1655 protein ID
Putative flagellin	ETEC_2032	E3PAU9	84	+	+	-	-
Colicin I receptor	cirA	P17315	51	-	+	+	+
Catecholate siderophore receptor Fiu	fiu	P75780	45	-	+	+	+
Ferrienterobactin TonB-dependent receptor (Enterobactin outer-membrane receptor)	ETEC_0613	E3PGJ2	34	-	+	+	+
Outer membrane protein A	ETEC_1027	E3PIY1	24	-	+	+	+
Protease 7	ompT	P09169	16	-	-	-	+
Outer membrane porin protein	ETEC_806	P21420	13	-	+	-	-
Putative flagellar hook-associated protein 2	ETEC_2033	E3PAV0	13	-	-	-	-
Outer membrane protein C	ompC	P06996	12	-	+	+	+
Peptidoglycan-associated lipoprotein	pal	P0A912	12	-	+	+	+
Ferrichrome-iron receptor	fhuA	P06971	11	-	+	+	+
Putative antigen 43 (Fluffing protein)	flu	E3PD73	11	-	+	-	-
LPS-assembly protein lptD	lptD	P31554	10	-	+	+	+
Outer membrane protein F	ompF	P02931	10	-	+	+	+
Long-chain fatty acid transport protein	fadL	P10384	8	-	+	+	+
LPS-assembly lipoprotein lptE	lptE	P0ADC1	8	-	+	+	+
Two-partner secreted adhesin EtpA	etpA	E3PP99	8	-	-	-	-
Chaperone protein DnaK	dnaK	P0A6Y8	7	-	+	+	+
Glyceraldehyde-3-phosphate dehydrogenase A	gapA	P0A9B2	7	-	+	-	-
30S ribosomal protein S1	rpsA	P0AG67	6	-	+	+	+
Outer membrane protein tolC	tolC	P02930	6	-	+	+	+
30S ribosomal protein S2	rpsB	P0A7V0	5	-	+	+	+
60 kDa chaperonin	groL	E3PDA1	5	+	+	-	-
DamX protein	ETEC_3638	E3PLJ5	5	-	+	-	-
Flagellar hook-associated protein 1	ETEC_1147	E3PJP6	5	-	-	-	-
Putative uncharacterized protein	ETEC_2439	E3PE08	5	+	+	-	-
Uncharacterized lipoprotein ybjP	ybjP	P75818	5	-	+	+	+
Vitamin B12 transporter BtuB	btuB	E3PBU3	5	-	+	+	+
3-oxoacyl-[acyl-carrier protein] reductase	ETEC_1158	E3PJQ7	4	-	+	-	-
FhuE receptor	fhuE	P16869	4	-	+	+	+
Major outer membrane lipoprotein Lpp	lpp	P69776	4	-	+	+	+
Methyl-accepting chemotaxis protein	ETEC_4657	E3PF87	4	-	+	-	-
Putative lipoprotein AcfD homolog	yghJ	E3PJ90	4	-	-	-	-
Pyruvate dehydrogenase E1 component	aceE	P0AFG8	4	-	+	+	+
Serine protease eatA	eatA	Q84GK0	4	-	-	-	-
Adhesin/invasin TibA autotransporter	tibA	Q9XD84	3	+	+	-	-
Alkyl hydroperoxide reductase subunit C	ahpC	P0AE08	3	-	+	+	+
ATP synthase gamma chain	atpG	E3PNT2	3	-	+	-	-
Catecholate siderophore TonB-dependent receptor	ETEC_0872	E3PI35	3	-	+	-	-
Cytochrome d ubiquinol oxidase subunit 1	ETEC_0743	E3PHC1	3	-	+	-	-
Elongation factor Tu 1	tufA	P0CE47	3	-	+	+	+
Ferrichrome-iron TonB-dependent receptor	ETEC_0146	E3PCK0	3	-	+	-	-
Outer membrane lipoprotein slyB	slyB	P0A905	3	-	+	+	+
Outer membrane protein assembly factor BamB	bamB	P77774	3	-	-	-	+
Outer membrane protein X	ompX	P0A917	3	-	+	+	+
30S ribosomal protein S15	rpsO	P0ADZ4	2	+	+	-	-
30S ribosomal protein S5	rpsE	P0A7W1	2	-	+	-	-
3-oxoacyl-[acyl-carrier-protein] synthase 2	fabF	P0AAI5	2	-	+	-	-
50S ribosomal protein L28	rpmB	E3PMZ9	2	-	+	-	-
Adenylosuccinate lyase	purB	P0AB89	2	-	+	-	-
ATP-dependent Clp protease ATP-binding subunit ClpX	clpX	E3PFQ4	2	-	+	-	-
CFA/I fimbrial subunit B	cfaB	E3PPC4	2	+	+	-	-
Cysteine synthase A	cysK	P0ABK5	2	-	+	-	-
DNA-binding protein H-NS	hns	P0ACF8	2	-	+	-	-
Elongation factor G	fusA	P0A6M8	2	-	+	+	+
Flagellar hook-associated protein 3	ETEC_1148	E3PJP7	2	+	+	-	-
Glucose-6-phosphate isomerase	pgi	P0A6T1	2	-	+	-	-
Hydrogenase isoenzymes nickel incorporation protein hypB	hypB	P0AAN3	2	-	+	-	-
Hypothetical phage protein	ETEC_4332	E3PC42	2	-	+	-	-
Lipoprotein	ETEC_2582	E3PFW7	2	-	+	-	-
MltA-interacting protein	mipA	P0A908	2	-	+	+	+
Outer membrane protein TolC	ETEC_3307	E3PJF6	2	-	+	-	-
Pesticin/yersiniabactin TonB-dependent receptor	ETEC_2086	E3PBH0	2	-	+	-	-
Putative adhesin autotransporter	ETEC_2119	E3PBK1	2	-	+	-	-
Putative dehydrogenase	ETEC_2669	E3PG56	2	-	+	-	-
Putative uncharacterized protein sb36	sb36	E3PC23	2	-	-	-	-
Serine hydroxymethyltransferase	glyA	P0A825	2	-	+	+	+
Transketolase 1	tktA	P27302	2	-	+	-	-
Tryptophan biosynthesis protein [includes: indole-3-glycero phosphate synthase; N-(5'-phospho ribosyl)anthranilate isomerase]	ETEC_1364	E3PL20	2	-	+	-	-
Uncharacterized ABC transporter ATP-binding protein YjjK	yjjK	P0A9W3	2	-	+	-	-
30S ribosomal protein S18	rpsR	P0A7T7	1	-	+	-	-
30S ribosomal protein S8	rpsH	P0A7W7	1	-	+	-	-
30S ribosomal protein S9	rpsI	P0A7X3	1	-	+	-	-
3-oxoacyl-[acyl-carrier-protein] synthase 1	fabB	P0A953	1	-	+	-	-
50S ribosomal protein L1	rplA	E3PBV2	1	-	+	-	-
50S ribosomal protein L15	rplO	P02413	1	-	+	-	-
50S ribosomal protein L19	rplS	E3PGZ0	1	+	+	-	-
50S ribosomal protein L20	rplT	P0A7L3	1	-	+	-	-
50S ribosomal protein L21	rplU	P0AG48	1	-	+	-	-
50S ribosomal protein L3	rplC	P60438	1	-	+	-	-
50S ribosomal protein L5	rplE	P62399	1	-	+	-	-
50S ribosomal protein L7/L12	rplL	P0A7K2	1	-	+	+	+
50S ribosomal protein L9	rplI	P0A7R1	1	-	+	-	-
ABC transporter ATP-binding protein	ETEC_0887	E3PI50	1	-	-	-	-
Acriflavin resistance protein A	ETEC_0515	E3PFS8	1	-	+	-	-
Aminomethyltransferase	gcvT	E3PII1	1	-	+	-	-
Aspartate--tRNA ligase	aspS	E3PAG9	1	-	+	-	-
ATP synthase subunit alpha	atpA	E3PNT3	1	-	+	-	-
ATP-dependent protease ATPase subunit HslU	hslU	P0A6H5	1	-	+	-	-
Bifunctional purine biosynthesis protein PurH	purH	P15639	1	-	+	-	-
CexE	cexE	E3PPH2	1	-	-	-	-
Chemotaxis protein CheA	ETEC_1921	E3PAJ1	1	-	+	-	-
Cold shock-like protein CspE	cspE	P0A972	1	-	+	-	-
D-3-phosphoglycerate dehydrogenase	ETEC_3105	E3PII8	1	-	+	-	-
Deoxyguanosinetriphosphate triphosphohydrolase	dgt	E3PDB3	1	-	+	-	-
DNA-binding protein HU-beta	hupB	P0ACF4	1	-	+	-	-
DNA-directed RNA polymerase subunit alpha	rpoA	P0A7Z4	1	-	+	+	+
Enolase	eno	P0A6P9	1	-	+	-	-
Formate acetyltransferase 1	pflB	P09373	1	-	+	-	-
Glyceraldehyde 3-phosphate dehydrogenase A	ETEC_1811	E3PNG3	1	-	+	-	-
GMP synthase [glutamine-hydrolyzing]	guaA	E3PG51	1	-	+	-	-
GTP pyrophosphokinase	ETEC_2974	E3PHU1	1	-	+	-	-
High-affinity branched-chain amino acid ABC transporter, ATP-binding protein	ETEC_3701	E3PLQ7	1	-	+	-	-
Homocysteine S-methyltransferase	mmuM	Q47690	1	-	+	-	-
Inosine-5'-monophosphate dehydrogenase	guaB	P0ADG7	1	-	+	-	-
Isochorismatase	ETEC_0625	E3PGK4	1	-	+	-	-
Ketol-acid reductoisomerase	ilvC	P05793	1	-	+	-	-
Lipoprotein bor homolog from lambdoid prophage DLP12	borD	P77330	1	-	-	-	+
Lysine--tRNA ligase 1	lysS1	E3PIG6	1	-	+	-	-
Major outer membrane lipoprotein (Murein-lipoprotein)	ETEC_1710	E3PMQ2	1	+	+	-	-
N-acetyl-D-glucosamine kinase	nagK	E3PJT2	1	-	-	-	-
Nucleoside diphosphate kinase	ndk	P0A763	1	-	+	-	-
Nucleoside permease nupC	nupC	P0AFF2	1	-	+	-	-
Nucleoside-specific channel-forming protein	ETEC_0464	E3PFM8	1	-	+	-	-
Outer membrane lipoprotein	ETEC_1676	E3PML8	1	-	+	-	-
Outer membrane protein assembly factor	ETEC_0172	E3PDC9	1	-	+	-	-
Outer membrane protein assembly factor BamA	bamA	P0A940	1	-	+	+	+
Outer membrane protein W	ompW	P0A915	1	-	+	-	-
Periplasmic serine endoprotease DegP	degP	P0C0V0	1	-	+	-	-
Phage side tail fiber protein	ETEC_0835	E3PHZ9	1	-	+	-	-
Phosphoenolpyruvate carboxylase	ppc	P00864	1	-	+	-	-
Phospholipase A1 (Detergent resistant phospholipase A)	ETEC_4099	E3PAW1	1	-	+	-	-
Phosphomannomutase	ETEC_2181	E3PBR4	1	-	+	-	-
Predicted exopolysaccharide export protein	ETEC_1052	E3PJ06	1	-	+	-	-
Protein translocase subunit SecD	secD	E3PFM5	1	-	+	-	-
Putative carbohydrate diacid regulator (Sugar diacid regulator)	ETEC_0158	E3PDB5	1	-	-	-	-
Putative ECA polymerase	wzyE	E3PNY4	1	-	+	+	+
Putative Fe-S metabolism associated protein	ETEC_3001	E3PHW8	1	-	-	-	-
Putative lipopolysaccharide core biosynthesis GTP-binding protein	ETEC_4140	E3PB03	1	-	+	-	-
Putative lipoprotein	ETEC_2804	E3PGY1	1	-	+	-	-
Putative phage protein	ETEC_0812	E3PHJ1	1	-	-	-	-
Putative polysaccharide export protein gfcE	gfcE	P0A932	1	-	+	-	-
Putative preprotein translocase subunit	ETEC_0460	E3PFM4	1	-	+	-	-
Putative transcription accessory protein	ETEC_3657	E3PLL4	1	-	+	-	-
Putative transmembrane protein	ETEC_2766	E3PGU3	1	-	-	-	-
Pyruvate kinase I	pykF	P0AD61	1	-	+	-	-
Ribose 1,5-bisphosphate phosphokinase PhnN	phnN	E3PD14	1	-	+	-	-
Serine--tRNA ligase	serS	P0A8L1	1	-	+	-	-
SOS mutagenesis and repair protein	ETEC_1288	E3PKH2	1	-	+	-	-
Thiol peroxidase	tpx	P0A862	1	-	+	-	-
Transaldolase 1	tal1	E3PB98	1	-	+	-	-
Transcription termination factor Rho	rho	E3PNX3	1	-	+	-	-
Transposase	tnpA	E3PPG7	1	-	+	-	-
Trigger factor	tig	P0A850	1	-	+	-	-
Two-component sensor kinase	ETEC_3654	E3PLL1	1	-	+	-	-
Uncharacterized protein YncE	yncE	P76116	1	-	+	-	-
Universal stress protein A	uspA	P0AED0	1	-	+	-	-
Uridine phosphorylase	ETEC_4108	E3PAX1	1	-	+	-	-
Yersiniabactin siderophore biosynthetic protein (Irp3 protein)	ETEC_2083	E3PBG7	1	-	+	-	-
			618

## Sheet: Table S6
Table S6: List of FliC heptosylated peptides. FliC was in-gel digested and the modified as well as non-modified were subsequently isolated prior to ESI-MS/MS. The data was searched against an E.coli database using heptose and GlcNAc as variable modification. Heptose modified peptide MS/MS spectra were manually inspected in order to verify the modified residue.
FliC peptide sequence	Hep residue modification	Hep residue modification	Hep residue modification
MAQVINTNSLSLLtQNNLNKSQSSLSSAIER	T14
GLTQASRNANDGISVAQTtEGALNEINNNLQR	T78
ATGSDLIsKFKATGTDNYDVGGDAYTVNVDSGAVK	S188
AAtLsDLDLNAAKKTGSTLVVNGATYDVSADGK	T330	S332
TGstLVVNGAtYDVSADGKTITETASGNNK	S344	T345	T352
sLQSTTNPLETIDKALAK	S393
SRIEDADYATEVSNmSRAQILQQAGtsVLAQANQTTQNVLSLLR	T469	S470
AQILQQAGTSVLAQANQttQNVLSLLR	T478	T479
